# Supplementary material for: Diversity and Seasonal Abundance of Culicoides (Diptera: Ceratopogonidae) in Tengchong County of Yunnan, China
Source: Insects. 2025 Jul 30;16(8):780. doi: 10.3390/insects16080780 (PMC12386476; doi:10.3390/insects16080780)
Supplement: Supplementary file 1 [file insects-16-00780-s001.zip]

Archive with 8 entries (8 files):
- Figure S1=Status R1.png
- Figure S2=Obsoletus R1.png
- Figure S3=orientalis R1.png
- Figure S4=40x photos R1.tif
- Supplementary S1.pdf
- Table S1=ABC collections R2.pdf
- Table S2=DE collections proofread.pdf
- Table S3=28S Seq proofread.pdf
